# Supplementary material for: Kissing Balloon-Stent Technique for Simple Bifurcation Lesions
Source: J Clin Med. 2024 Apr 30;13(9):2645. doi: 10.3390/jcm13092645 (PMC11084643; doi:10.3390/jcm13092645)
Supplement: Supplementary file 1 [file jcm-13-02645-s001.zip]

Archive with 1 entries (1 files):
- jcm-2907771-supplementary.mp4
